# Supplementary material for: Training competencies in adult metabolic medicine: A survey of working adult metabolic medicine physicians
Source: JIMD Rep. 2022 Jun 30;63(5):468–74. doi: 10.1002/jmd2.12312 (PMC9458608; doi:10.1002/jmd2.12312)
Supplement: Supplementary file 1 — Appendix S1 First revision of the list at completion of stage 1 [file JMD2-63-468-s001.xlsx]

## Sheet: Sheet1
Areas and Domains of Medical Expert Competencies in Adult Metabolic Medicine
Area 1: Basic Science in cellular biology and genetics
Describe and discuss the general concepts of human biochemistry and molecular biology, including:
● Structure/function relationships of intracellular components: nucleus, Golgi, endoplasmic reticulum, mitochondria, lysosomes, peroxisomes
● Enzymes/proteins: structure/function relationships, cellular distribution, mechanisms of action, control of enzyme activity, role of cofactors, principles of measurement, enzyme kinetics
● Regulation of intermediary metabolism including biochemical and hormonal regulation, and tissue compartmentalization
Describe and discuss the general concepts of human physiology and biochemistry including:
● Fluid and electrolyte balance, acid-base regulation, intermediary metabolism and metabolic response to fed and fasting states
Apply concepts of human heredity to clinical situations
● DNA structure and function
● Modes of inheritance and epigenetic factors
● Variable impact of variants on protein function (e.g. hypomorphic or gain of function variants, dominant negative, haploinsufficiency etc)
Perform pedigree analysis and risk calculation
Demonstrate effective, appropriate, and timely performance of diagnostic procedures relevant to Adult metabolic medicine, including but not limited to skin biopsy and lumbar puncture
Understand available tools for genetic diagnosis including indications, limitations, and interpretation
● Microarray, single gene testing, MLPA panels, next generation techologies, WES/WGS etc
● Variant types, interpretation and classification
Area 2: Consultative expertise in Adult Metabolic Medicine
Perform a complete evaluation of patients presenting with disorders for which inherited metabolic diseases are in the differential diagnosis. In order to do this, the trainee must be able to:
● Carry out a comprehensive physical examination including both general and detailed neurological examination
● Identify nongenetic causes that could be contributing to the presentation
● Identify dysmorphic features that may point to a diagnosis of an inherited metabolic disease
Demonstrate the ability to assess and order appropriate investigations for common presentations including:
● Seizures
● Developmental disability/ Premature onset Dementia/ Cognitive decline
● Acute and chronic encephalopathies
● Movement disorders (ataxia, dystonia etc)
● Premature stroke
● Neuropathies
● Abnormal brain imaging suggestive of a metabolic disorder (e.g. white matter disease, basal ganglia calcification etc)
● Psychiatric manifestations of metabolic disorders
● Liver disease including acute liver failure, intrahepatic cholestasis, steatosis, cirrhosis, liver masses
● Organomegaly
● Cardiomyopathy
● Eye disease, including corneal clouding, cataract, retinal changes, optic neuropathy, ophthalmoplegia
● Skeletal abnormalities of metabolic disorders (e.g., dysostosis multiplex, rhizomelic chondrodysplasia punctata, frequent fractures, ostoporosis)
● Hair and skin manifestations of metabolic disorders (e.g., ichthyosis, angiokeratoma, lipomatosis)
● Malodour (e.g., trimethylaminuria)
● Renal disorders: Fanconi syndrome, recurrent renal calculi, proteinuria, renal failure
● Muscle disease: myopathy, exercise induced rhabdomyolysis, exercise intolerance
● Sudden Unexpected death
● Hypoglycemia
● Metabolic acidosis
● Hyperammonemia
● Lactic acidemia
Area 3: Clinical expertise in inherited metabolic diseases in adults
Area 3.1 Knowledge of common inherited metabolic diseases
Perform a complete evaluation of physiological and pathological states relevant to inborn errors of metabolism. In order to do this the trainee must be able to:
● Carry out a comprehensive physical examination
● Appreciate clinical variation or phenotypic spectrum within genetic disorders
Demonstrate an understanding of the pathological and biochemical changes, clinical symptoms, investigations in metabolic disorders of the following pathways:
● Disorders of amino acid metabolism
● Disorders of organic acid metabolism
● Hyperammonaemia and urea cycle disorders
● Disorders of carbohydrate metabolism: glycogen storage diseases, galactosemia, fructose intolerance
● Disorders of fatty acid oxidation and carnitine metabolism
● Disorders of ketone body metabolism
● Lysosomal storage disorders
● Metabolic bone diseases
● Peroxisomal disorders
● Disorders of purine and pyrimidine metabolism
● Mitochondrial Respiratory chain disorders and disorders of pyruvate metabolism
● Porphyrias
● Disorders of cholesterol, sterol and bile acid metabolism
● Disorders of lipoprotein metabolism
● Disorders of metal metabolism
● Disorders of vitamin metabolism (e.g., cobalamin)
● Disorders of creatine metabolism
● Defects of membrane transport: cystinuria, lysinuric protein intolerance, etc.
● Disorders of glycosylation
● Disorders of neurotransmitters
Area 4: Appropriate use of laboratory testing
Demonstrate proficiency in the appropriate indications for and limitations of testing, and demonstrate a familiarity and broad understanding of the methodologies as they relate to result interpretation of:
● Amino acids
● Organic acids
● Intermediary metabolites (glucose, ammonia, lactate, pyruvate, free fatty acids, homocysteine, ketones)
● Carnitine/acylcarnitines
● Enzymes studies: specific and non-specific assays (flux studies), respiratory chain enzymes
● Glycosaminoglycans and oligosaccharides
● Transferrin isoforms, glycans and glycoprotein
● Peroxisomal metabolites (VLCFA, phytanic, plasmalogens, bile acids, pipecolic acid)
● Neurotransmitter and biogenic amine metabolites in CSF and other fluids
● Purines and pyrimidines
● Biomarkers (i.e. LysoGb3, oxysterols, chitotriosidase)
● Mutation analysis, including mtDNA mutation analysis
Advise on indications, patient preparation, and result interpretation of loading, fasting, and other challenge tests for disorders of intermediary metabolism
Recommend appropriate enzymatic, biochemical or molecular carrier tests for metabolic disorders given the clinical context (family based, population based)
Demonstrate an ability to counsel patients and families on the risks and interpretation of genetic testing
Advise on appropriate testing for metabolic disorders that present with dysmorphic features (e.g., CDG, storage and peroxisomal disease)
Understand the deleterious effects of toxic metabolites on the fetus (e.g., maternal PKU)
Demonstrate an understanding of the role of screening tests vs. diagnostic tests
Understand the impact of inherited metabolic disorders on common laboratory tests
Advise on the influence of clinical context and pre-analytical variables on test results: fasting, nutritional status, medications, age, gender, pregnancy, sampling procedure, etc
Area 5: Longitudinal care of adults with inherited metabolic disorders
Identify appropriate investigations and timing for clinical, laboratory and imaging investigations for the long term follow up of adults with inherited metabolic diseases
Demonstrate knowledge of the appropriate indications for emergency /crisis management of metabolic disorders
Demonstrate an ability to work in multi-disciplinary teams with biochemists, dieticians etc
Provide continuity in care when indicated, and periodically assess the appropriateness of the care plan
Identify the risk of metabolic decompensation in patients who develop new medical problems either related or unrelated to their IMD (e.g. cancer, coronary artery disease, diabetes mellitus etc)
● Demonstrate ability to collaborate with appropriate specialty colleagues to coordinate care of the IMD in the setting of the unrelated medical problem
Understand appropriate use of advanced care directions and palliative care services
Understand the psychological and psychosocial effects of IMDs and how they differ and different life stages
Area 6: Treatment
Area 6.1. Drug therapy
Understand the principles of treatment related to inborn errors of metabolism
Understand available drug therapies for inherited metabolic disorders including the indications to initiate and discontinue the medications, mechanism of action, and cost
Understand acute and chronic side effects of the specific drug treatments and be able to manage them.
Demonstrate knowledge of the underlying principles, and skill in the application, of various dietary or pharmacological treatment strategies employed for metabolic disorders:
● Substrate reduction therapy
● Correcting co-factor or product deficiency
● Providing alternative substrates/promoting alternative pathways
● Blocking effects of toxic metabolites
● Stimulating residual enzyme activity
● Enzyme replacement therapy
● Organ and stem cells transplantation
● Gene therapy
● Oligonucleotides therapy
Demonstrate an ability to start treatment to manage acute metabolic decompensation while diagnostic investigations are in process
Counsel affected families on prevention and treatment of exacerbations
Area 6.2: Nutritional therapy and fluid management
Understand principles of normal nutrition and consequences of under-nutrition and specific nutritional deficiencies
Demonstrate the ability to choose the appropriate route for nutrition support
Prescribe appropriate enteral and intravenous feeding regimens and adjust as necessary as the patient’s clinical condition alters.
Monitor nutrition support patients to avoid refeeding syndrome and other biochemical complications
Understand the impact of IMD on intermediary metabolism
Understand the relationship between nutritional status and metabolic control in IMD
Area 7: Managment of contraception, pregnancy and lactation
Understand the impact of common inherited metabolic diseases on fertility, maternal and fetal risks in pregnancy, and impact on lactation
Demonstrate an ability to provide recommendations to pregnant adults with inherited metabolic diseases on diet, drug therapy, and appropriate investigations
Understand the impact of pregnancy induced change in blood volume, hemodynamics, and cardio-respiratory and renal physiology on common inherited metabolic diseases
Understand indications for involvement of other specialists in the care of a pregnant adult with inherited metabolic diseases
Demonstrate the ability to optimize metabolic control in preconception for planned pregnancies (i.e. PKU)
Counsel adults with inherited metabolic disorders who desire to avoid pregnancy on contraceptive options appropropriate for their condition
Counsel adults with inherited metabolic disorders on the impact of their condition on complications of pregnancy, risks to the fetus, and implications for lactation
Area 8: Transition managment
Understand the key issues in engaging young adults during the transition from paediatric to adult services
Understand developmental and behavioral barriers to adherence to treatment regimes in transitional aged youth and appropriate strategies to promote adherence
Outline the concept of patient self-care and the role of the expert patient
Understand the role of patient organizations in the care of patients with rare diseases
Area 9: Management of complications
AApply knowledge of the following systems, clinical scenarios, conditions, diseases and therapies applicable to the care of patients with inherited metabolic disorders, including the manifestations, initial investigations, and management and appropriate involvement of external specialists:
● Chest pain
● Palpitations
● Syncope
● Abnormal cardiac enzymes
● Cardiac murmurs
● Acute coronary syndromes and their complications
● Cardiomyopathies
● Congestive heart failure
● Pulmonary hypertension
● Valvular heart disease
● Hypertension
● Acute and chronic dyspnea
● Bronchial asthma
● Chronic obstructive lung disease
● Interstitial lung disease
● Acute and chronic abdominal pain
● Dysphagia
● Nausea and vomiting
● Regurgitation
● Ascites
● Encephalopathy
● Jaundice
● Abnormal liver tests
● Acute and chronic constipation
● Acute and chronic diarrhea
● Peptic ulcers
● Hepatic neoplasms
● Acid-base disturbances
● Fluid and electrolyte abnormalities
● Hematuria
● Proteinuria
● Acute renal failure
● Chronic kidney disease and its complications
● Glomerulonephritis
● Interstitial nephritis
● Nephritic and nephrotic syndromes
● Renal calculi
● Renal tubular acidosis
● Male hypogonadism
● Acute and chronic headache
● Altered mental status and disorders of consciousness
● Dizziness and vertigo
● Syncope
● Tremors
● Cerebral vascular disease: stroke and transient ischemic attack (TIA)
● Peripheral neuropathy
● Anemia
● Pancytopenia
● Lymphadenopathy
● Gout and pseudogout
● Common medical emergencies
● Severe drug reactions including but not limited to anaphylaxis and toxic epidermal necrolysis
Area 10: Critical appraisal
Understand the importance of critical appraisal in the evaluation of therapies for inherited metabolic disorders
Demonstrate an understanding of limitations of conventional clinical trial design in the evaluation of rare diseases
Describe the advantages and disadvantages of alternate methods of clinical trial design in the evaluation of therapies for rare diseases
Understand the use and limitations of common tools used in evidence-based drug evaluation (ICER, QALY etc)
Demonstrate the ability to manage uncertainty when faced with incomplete evidence to guide disease management
Apply skills in critical appraisal to the care of adult patients with inherited metabolic disorders
